# Supplementary material for: The Impact of Surgical Trauma-Activated Platelet-Rich Fibrin on Mesenchymal Stromal Cells In Vitro
Source: Cells. 2026 May 21;15(10):945. doi: 10.3390/cells15100945 (PMC13204544; doi:10.3390/cells15100945)
Supplement: Supplementary file 1 [file cells-15-00945-s001.zip]

Archive with 1 entries (1 files):
- cells-4278141-supplementary.pdf
